# Supplementary material for: Measuring the impact of malaria infection on indicators of iron and vitamin A status: a systematic literature review and meta-analysis
Source: Br J Nutr. 2022 Mar 9;129(1):87–103. doi: 10.1017/S0007114522000757 (PMC9816655; doi:10.1017/S0007114522000757)
Supplement: Supplementary file 1 [file S0007114522000757sup.zip]

Archive with 2 entries (2 files):
- S0007114522000757sup001.pdf
- S0007114522000757sup002.docx
